# Supplementary material for: Experimental Evidence for Double Quaternary Azeotropy’s Existence
Source: Entropy (Basel). 2023 Jun 26;25(7):980. doi: 10.3390/e25070980 (PMC10377813; doi:10.3390/e25070980)
Supplement: Supplementary file 1 [file entropy-25-00980-s001.zip]

Archive with 1 entries (1 files):
- entropy-2451540-supplementary.pdf
